# Supplementary material for: Unveiling Drought Tolerant Cotton Genotypes: Insights from Morpho-Physiological and Biochemical Markers at Flowering
Source: Plants (Basel). 2025 Feb 18;14(4):616. doi: 10.3390/plants14040616 (PMC11859814; doi:10.3390/plants14040616)
Supplement: Supplementary file 1 [file plants-14-00616-s001.zip › Supplementary Table S1.xlsx]

## Sheet: Sheet1
Container capacity control conditions
No.	Variables	Factor	Xo	Xs	SD	SDperc	h2	SG	SGperc	sense	goal
1	RL	FA1	17.9939	19.7425	1.74863	9.71792	0.968175	1.69298	9.40864	increase	100
2	FSW	FA1	37.1594	43.8941	6.73463	18.1236	0.97033	6.53481	17.5859	increase	100
3	Pn	FA1	15.7167	16.9474	1.23077	7.83099	0.959042	1.18036	7.51025	increase	100
4	Chl.a	FA1	0.699444	0.734588	0.0351431	5.02444	0.944144	0.0331802	4.74379	increase	100
5	Chl.b	FA1	0.509444	0.575557	0.0661126	12.9774	0.983493	0.0650213	12.7632	increase	100
6	TSP	FA1	6.55167	6.7902	0.238533	3.6408	0.973606	0.232237	3.54471	increase	100
7	Pro	FA1	0.169444	0.169781	0.000336161	0.19839	0.60509	0.000203407	0.120044	increase	100
8	H2O2	FA1	1.52167	1.72654	0.204873	13.4637	0.938351	0.192243	12.6337	increase	100
9	SL	FA2	58.4111	61.9787	3.56757	6.1077	0.994061	3.54639	6.07143	increase	100
10	TSS	FA2	2.22611	2.21416	-0.0119538	-0.536979	0.741958	-0.00886918	-0.398416	increase	0
11	DSW	FA3	14.8228	17.0788	2.25598	15.2197	0.976381	2.2027	14.8602	increase	100
12	FR	FA3	9.64444	9.77122	0.126775	1.31449	0.570487	0.0723234	0.749897	increase	100
13	EC	FA3	4.76556	5.16421	0.398654	8.36533	0.85223	0.339745	7.12919	increase	100
14	gs	FA3	0.692222	0.751302	0.0590794	8.53474	0.871663	0.0514973	7.43942	increase	100
15	T.chl	FA3	2.34111	2.32771	-0.0134026	-0.57249	0.927874	-0.012436	-0.531199	increase	0
16	FRW	FA4	5.27556	6.36034	1.08479	20.5625	0.910735	0.987953	18.727	increase	100
17	DRW	FA4	2.65278	3.13836	0.485583	18.3047	0.836411	0.406147	15.3102	increase	100
18	SOD	FA4	435.283	439.026	3.74312	0.859928	0.506969	1.89765	0.435957	increase	100
19	POD	FA4	674.642	731.251	56.6091	8.39099	0.975599	55.2278	8.18625	increase	100
20	CAT	FA4	363.444	389.576	26.1318	7.19005	0.991511	25.91	7.12901	increase	100
21	APX	FA4	306.122	395.74	89.6178	29.2752	0.997848	89.425	29.2122	increase	100
22	MDA	FA4	0.328889	0.347884	0.0189948	5.77546	0.777062	0.0147602	4.48789	increase	100
Moderate drought stress conditions
No.	Variables	Factor	Xo	Xs	SD	SDperc	h2	SG	SGperc	sense	goal
1	FSW	FA1	31	40.9082	9.90815	31.9618	0.987524	9.78454	31.563	increase	100
2	Chl.a	FA1	0.392	0.496712	0.104712	26.7122	0.981673	0.102793	26.2226	increase	100
3	SOD	FA1	516.944	581.647	64.7022	12.5163	0.969724	62.7433	12.1373	increase	100
4	POD	FA1	736.5	818.643	82.1429	11.1531	0.964495	79.2264	10.7571	increase	100
5	CAT	FA1	560.056	668.441	108.385	19.3525	0.979874	106.204	18.9631	increase	100
6	APX	FA1	429.667	528.236	98.5692	22.9409	0.966365	95.2538	22.1692	increase	100
7	SL	FA2	53.1328	59.1512	6.01847	11.3272	0.997444	6.00309	11.2983	increase	100
8	FRW	FA2	3.89444	5.33306	1.43861	36.9402	0.955538	1.37465	35.2977	increase	100
9	DRW	FA2	1.92389	2.23323	0.309344	16.0791	0.95838	0.296469	15.4099	increase	100
10	gs	FA2	0.474722	0.548927	0.0742044	15.6311	0.985741	0.0731463	15.4082	increase	100
11	T.chl	FA2	1.70667	1.87246	0.165796	9.71461	0.956515	0.158586	9.29217	increase	100
12	TSS	FA2	2.99722	3.72128	0.724053	24.1575	0.98362	0.712193	23.7618	increase	100
13	MDA	FA2	0.3835	0.397852	0.0143518	3.74232	0.852582	0.0122361	3.19063	increase	100
14	DSW	FA3	10.4833	13.2948	2.81147	26.8185	0.95304	2.67944	25.5591	increase	100
15	FR	FA3	7.95556	8.02831	0.0727508	0.914465	0.503659	0.0366416	0.460579	increase	100
16	PN	FA3	11.4944	12.2828	0.788404	6.859	0.978708	0.771617	6.71296	increase	100
17	EC	FA3	3.65556	4.25622	0.600669	16.4317	0.982913	0.590406	16.1509	increase	100
18	Chl.a	FA3	0.565556	0.641868	0.0763129	13.4934	0.960582	0.0733049	12.9616	increase	100
19	H2O2	FA3	2.58778	2.50863	-0.0791506	-3.05863	0.901716	-0.0713713	-2.75802	increase	0
20	RL	FA4	18.5444	20.5423	1.99784	10.7732	0.88574	1.76956	9.54227	increase	100
21	TSP	FA4	4.55167	5.19102	0.639351	14.0465	0.986145	0.630493	13.8519	increase	100
22	Pro	FA4	0.259778	0.287013	0.0272355	10.4842	0.965038	0.0262833	10.1176	increase	100
Severe drought stress conditions
No.	Variables	Factor	Xo	Xs	SD	SDperc	h2	SG	SGperc	sense	goal
1	RL	FA1	19.7333	23.2475	3.51412	17.8081	0.985268	3.46235	17.5457	increase	100
2	FSW	FA1	26.2611	35.4431	9.18195	34.9641	0.993837	9.12537	34.7486	increase	100
3	DSW	FA1	7.79444	9.44267	1.64823	21.1462	0.985651	1.62458	20.8428	increase	100
4	FRW	FA1	3.10167	4.33315	1.23148	39.7038	0.976073	1.20201	38.7538	increase	100
5	gs	FA1	0.333333	0.422065	0.0887313	26.6194	0.985904	0.0874806	26.2442	increase	100
6	TSP	FA1	3.50444	4.44096	0.936517	26.7237	0.973286	0.911499	26.0098	increase	100
7	Pro	FA1	0.35	0.38808	0.0380804	10.8801	0.952009	0.0362528	10.358	increase	100
8	SOD	FA1	573.444	634.883	61.4384	10.7139	0.982141	60.3411	10.5226	increase	100
9	CAT	FA1	626.278	714.032	87.754	14.012	0.996575	87.4534	13.964	increase	100
10	APX	FA1	582.111	650.009	67.8979	11.6641	0.976167	66.2797	11.3861	increase	100
11	DRW	FA2	1.55833	1.9211	0.362764	23.279	0.96737	0.350927	22.5194	increase	100
12	FR	FA2	6.52944	7.09802	0.568572	8.70782	0.892267	0.507318	7.7697	increase	100
13	Pn	FA2	8	9.51131	1.51131	18.8913	0.985635	1.4896	18.62	increase	100
14	EC	FA2	2.61278	3.25896	0.646185	24.7317	0.988218	0.638572	24.4403	increase	100
15	Chl.a	FA2	0.407222	0.519804	0.112582	27.6463	0.998262	0.112386	27.5982	increase	100
16	Chl.b	FA2	0.247222	0.318322	0.0710993	28.7593	0.976937	0.0694595	28.096	increase	100
17	T.chl	FA2	1.19444	1.14108	-0.0533673	-4.46796	0.923665	-0.0492935	-4.1269	increase	0
18	H2O2	FA2	2.99167	2.75038	-0.241292	-8.06546	0.984863	-0.237639	-7.94337	increase	0
19	MDA	FA2	0.515556	0.497289	-0.0182661	-3.54299	0.967028	-0.0176638	-3.42617	increase	0
20	SL	FA3	48.3	53.3921	5.09212	10.5427	0.991972	5.05124	10.4581	increase	100
21	TSS	FA3	3.815	4.76996	0.954956	25.0316	0.969498	0.925828	24.2681	increase	100
22	POD	FA3	875.167	987.808	112.641	12.8708	0.98664	111.136	12.6989	increase	100
